# Supplementary material for: RNA Biomarkers as a Response Measure for Survival in Patients with Metastatic Castration-Resistant Prostate Cancer
Source: Cancers (Basel). 2021 Dec 14;13(24):6279. doi: 10.3390/cancers13246279 (PMC8699291; doi:10.3390/cancers13246279)
Supplement: Supplementary file 1 [file cancers-13-06279-s001.zip]

Archive with 1 entries (1 files):
- cancers-1430276-supplementary.pdf
